# Supplementary material for: Systematic review of international clinical guidelines for the promotion of physical activity for the primary prevention of cardiovascular diseases
Source: BMC Fam Pract. 2021 May 19;22:97. doi: 10.1186/s12875-021-01409-9 (PMC8136198; doi:10.1186/s12875-021-01409-9)
Supplement: Supplementary file 4 — Additional file 4. [file 12875_2021_1409_MOESM4_ESM.zip]

Archive with 8 entries (8 files):
- Supplementary material 4_GradingR3.docx
- Supplementary_material_4_GradingR3_UNFIG0001.pdf
- Supplementary_material_4_GradingR3_UNFIG0002.pdf
- Supplementary_material_4_GradingR3_UNFIG0003.pdf
- Supplementary_material_4_GradingR3_UNFIG0004.pdf
- Supplementary_material_4_GradingR3_UNFIG0005.pdf
- Supplementary_material_4_GradingR3_UNFIG0006.pdf
- Supplementary_material_4_GradingR3_UNFIG0007.pdf
